# Supplementary material for: ﻿Two new species of Columnea (Gesneriaceae) from the Colombian Andes
Source: PhytoKeys. 2025 Aug 22;261:317–28. doi: 10.3897/phytokeys.261.160135 (PMC12397767; doi:10.3897/phytokeys.261.160135)
Supplement: XML Treatment for Columnea combeimae [file phytokeys.261.160135-treatment1.xml]

<!DOCTYPE tp:taxon-treatment
  PUBLIC "-//TaxonX//DTD Taxonomic Treatment Publishing DTD v0 20100105//EN" "tax-treatment-NSO.dtd">
<tp:taxon-treatment xmlns:tp="http://www.plazi.org/taxpub"><tp:treatment-meta><kwd-group><label>Taxon classification</label><kwd>
              <named-content content-type="kingdom">Plantae</named-content>
            </kwd><kwd>
              <named-content content-type="order">Lamiales</named-content>
            </kwd><kwd>
              <named-content content-type="family">Gesneriaceae</named-content>
            </kwd></kwd-group><mixed-citation publication-type="journal"><person-group><name><surname>Clark</surname><given-names>John L.</given-names></name><name><surname>Lozano-Cifuentes</surname><given-names>David</given-names></name><name><surname>Ríos-Cervera</surname><given-names>Jorge</given-names></name><name><surname>Clavijo</surname><given-names>Laura</given-names></name><name><surname>Ballesteros</surname><given-names>Sofía</given-names></name></person-group><article-title>﻿Two new species of <italic><tp:taxon-name><tp:taxon-name-part taxon-name-part-type="genus" reg="Columnea">Columnea</tp:taxon-name-part></tp:taxon-name></italic> (<tp:taxon-name><tp:taxon-name-part taxon-name-part-type="family">Gesneriaceae</tp:taxon-name-part></tp:taxon-name>) from the Colombian Andes</article-title><source>PhytoKeys</source><day>22</day><month>08</month><year>2025</year><volume>261</volume><fpage>317</fpage><lpage>328</lpage><pub-id pub-id-type="doi">10.3897/phytokeys.261.160135</pub-id></mixed-citation></tp:treatment-meta><tp:nomenclature><label>﻿</label><tp:taxon-name><object-id xmlns:xlink="http://www.w3.org/1999/xlink" content-type="arpha" xlink:type="simple">08B6F479-12BA-56B5-B7DB-6AEE4967EF40</object-id>
            <tp:taxon-name-part taxon-name-part-type="genus" reg="Columnea">Columnea</tp:taxon-name-part>
            <tp:taxon-name-part taxon-name-part-type="species" reg="combeimae">combeimae</tp:taxon-name-part>
            <object-id xmlns:xlink="http://www.w3.org/1999/xlink" content-type="ipni" xlink:type="simple">urn:lsid:ipni.org:names:77367930-1</object-id>
          </tp:taxon-name><tp:taxon-authority>Lozano-Cif., J.E.Ríos &amp; J.L.Clark</tp:taxon-authority><tp:taxon-status xmlns:xlink="http://www.w3.org/1999/xlink" xlink:type="simple">sp. nov.</tp:taxon-status><xref ref-type="fig" rid="F1">Fig. 1</xref></tp:nomenclature><tp:treatment-sec sec-type="material" id="SECID0EVJAC"><title>Type.</title><p><bold>Colombia</bold> • Tolima: Ibagué, vereda Ancón, Tesorito, ruta de las tres cascadas, <named-content xmlns:xlink="http://www.w3.org/1999/xlink" content-type="dwc:verbatimCoordinates" xlink:type="simple"><named-content content-type="geo-json" specific-use="{&#34;type&#34;:&#34;Point&#34;,&#34;coordinates&#34;:[-75.224317,4.480331]}" id="NCID0EAKAC" xlink:type="simple">4°28'49.19"N, 75°13'27.54"W</named-content></named-content>, 1900 m, 21 Mar 2024 (fl.), <italic>D. Lozano-Cifuentes, J. Ríos &amp; N. Romero 554</italic> (holotype: <named-content xmlns:xlink="http://www.w3.org/1999/xlink" content-type="dwc:institutional_code" xlink:title="Universidad Surcolombiana" xlink:href="http://grbio.org/institution/universidad-surcolombiana" xlink:type="simple">SURCO</named-content>! [accession 016300]; isotypes: <named-content xmlns:xlink="http://www.w3.org/1999/xlink" content-type="dwc:institutional_code" xlink:title="Marie Selby Botanical Gardens" xlink:href="http://grbio.org/institution/marie-selby-botanical-gardens" xlink:type="simple">SEL</named-content>, JAUM).</p></tp:treatment-sec><tp:treatment-sec sec-type="diagnosis" id="SECID0EQKAC"><title>Diagnosis.</title><p><italic><tp:taxon-name>
                <tp:taxon-name-part taxon-name-part-type="genus" reg="Columnea">Columnea</tp:taxon-name-part> <tp:taxon-name-part taxon-name-part-type="species" reg="combeimae">combeimae</tp:taxon-name-part></tp:taxon-name></italic> and <italic><tp:taxon-name><tp:taxon-name-part taxon-name-part-type="genus" reg="Columnea">C.</tp:taxon-name-part> <tp:taxon-name-part taxon-name-part-type="species" reg="fuscihirta">fuscihirta</tp:taxon-name-part></tp:taxon-name></italic> share a dorsiventral epiphytic habit, elongate tubular yellow corollas, and conspicuous flowers lacking showy floral bracts. <italic><tp:taxon-name><tp:taxon-name-part taxon-name-part-type="genus" reg="Columnea">Columnea</tp:taxon-name-part> <tp:taxon-name-part taxon-name-part-type="species" reg="combeimae">combeimae</tp:taxon-name-part></tp:taxon-name></italic> differs in having a uniformly green abaxial leaf surface (vs. abaxial surface with red apices in <italic><tp:taxon-name><tp:taxon-name-part taxon-name-part-type="genus" reg="Columnea">C.</tp:taxon-name-part> <tp:taxon-name-part taxon-name-part-type="species" reg="fuscihirta">fuscihirta</tp:taxon-name-part></tp:taxon-name></italic>), a glabrescent region at the base of the shoots (vs. shoots uniformly hirsute), and prominent nectary glands at the apex of the pedicel (vs. nectaries absent on the pedicel).</p></tp:treatment-sec><tp:treatment-sec sec-type="description" id="SECID0EFMAC"><title>Description.</title><p>Facultative epiphytic herbs with dorsiventral shoots; stems terete in cross-section, 1.7–2.2 cm in diameter, glabrescent at the base and densely hirsute with dark purple trichomes toward the apex; internodes 0.8–3.6 cm long, leaf scars flush with the stem. <bold><italic>Leaves</italic></bold> opposite, anisophyllous, larger blade broadly lanceolate to oblong, 7.5–25 cm long, 3.5–7.0 cm wide, apex acuminate, base oblique, lateral veins 6–8 per side, adaxially uniformly dark green, abaxial surface uniformly light green with prominent purple midvein for lower third and otherwise green, abaxial leaf surface uniformly pilose to hirsute with multicellular purplish-colored trichomes, denser on veins, margin crenulate to serrulate; petioles (0.8–)1.0–1.8(–2.2) cm long, pilose with multicellular purplish-colored trichomes; smaller blade 0.7–1.5 cm long, 0.4–0.7 cm wide, lateral veins 1–3 per side, petiole 0.6–0.9 mm, otherwise similar to large blade. <bold><italic>Inflorescence</italic></bold> reduced to 1–3 axillary flowers; bracts inconspicuous, ovate, purple, 4–5 mm long, 4.2–4.6 mm wide, slightly acuminate apex. <bold><italic>Flowers</italic></bold> with pedicels 3–6 mm long, light green, densely pilose with multicellular gold-colored hispid indumentum. <bold><italic>Calyx</italic></bold> lobes green with purplish apices, 1.7–2.2 cm long, 0.7–1.1 cm wide at base, oblong, apex acuminate and reflexed; outer surface densely pilose to hirsute with multicellular purplish trichomes; inner surface glabrous; margin with at least two large laciniate projections per side. <bold><italic>Corolla</italic></bold> 3.2–4.1 cm long, 0.8–1.0 cm wide at widest point and 0.6–0.7 cm at base, tubular, lobes elliptic, tube 2.8–3.3 cm long, corolla lobes 0.4–0.5 mm long, rounded, slightly ampliated on lower surface, gibbous at base, uniformly yellow, outer surface densely pilose with multicellular gold-colored trichomes, inner surface of corolla tube with glandular trichomes. <bold><italic>Androecium</italic></bold> of 4 didynamous stamens, filaments glabrous, ca. 2.7–3.0 cm long, connate at base for 0.3–0.4 cm and adnate to corolla, anthers ca. 2.5–2.7 mm long, 1.9–2.1 mm wide, quadrangular. <bold><italic>Gynoecium</italic></bold> with nectary comprised of a single-lobed dorsal and two smaller lateral glands, ovary ca. 3.0–4.5 mm long, globose, indument pilose; style 2.0–2.6 cm long, glabrescent, stigma stomatomorphic. <bold><italic>Fruits</italic></bold> not observed.</p></tp:treatment-sec><tp:treatment-sec sec-type="material" id="SECID0EDNAC"><title>Additional specimens examined.</title><p><bold>Colombia – Tolima.</bold> • Ibagué: ruta sur al nevado del Tolima, entre lajas y tierra de gigantes, <named-content xmlns:xlink="http://www.w3.org/1999/xlink" content-type="dwc:verbatimCoordinates" xlink:type="simple"><named-content content-type="geo-json" specific-use="{&#34;type&#34;:&#34;Point&#34;,&#34;coordinates&#34;:[-75.233003,4.373056]}" id="NCID0EONAC" xlink:type="simple">4°22'23"N, 75°13'58.81"W</named-content></named-content>, 3200 m, 21 Mar 2024 (fl.), <italic>D. Lozano-Cifuentes &amp; M. Rincón 95</italic> (<abbrev xmlns:xlink="http://www.w3.org/1999/xlink" xlink:title="Bogotá Botanical Garden Jose Celestino Mutis" id="ABBRID0EVNAC" xlink:type="simple">JBB</abbrev> [accession: 41534]); • Líbano, <named-content xmlns:xlink="http://www.w3.org/1999/xlink" content-type="dwc:verbatimCoordinates" xlink:type="simple"><named-content content-type="geo-json" specific-use="{&#34;type&#34;:&#34;Point&#34;,&#34;coordinates&#34;:[-75.102778,4.902778]}" id="NCID0E3NAC" xlink:type="simple">4°54'10"N, 75°6'10"W</named-content></named-content>, 2340 m, 7 Oct 2022 (fl.), <italic>J. Betancur et al. 23775</italic> (<named-content xmlns:xlink="http://www.w3.org/1999/xlink" content-type="dwc:institutional_code" xlink:title="Universidad Nacional de Colombia" xlink:href="http://grbio.org/institution/universidad-nacional-de-colombia-0" xlink:type="simple">COL</named-content> [accession: 628308]); • Murillo, vereda el agrado, km 7.5 vía Murillo, hostal Camino Viejo, <named-content xmlns:xlink="http://www.w3.org/1999/xlink" content-type="dwc:verbatimCoordinates" xlink:type="simple"><named-content content-type="geo-json" specific-use="{&#34;type&#34;:&#34;Point&#34;,&#34;coordinates&#34;:[-75.102810,4.902200]}" id="NCID0ELOAC" xlink:type="simple">4.90220°N, 75.10281°W</named-content></named-content>, 2169 m, 9 Oct 2022 (fl.), <italic>J. Aguirre-Santoro et al. 5059</italic> (<named-content xmlns:xlink="http://www.w3.org/1999/xlink" content-type="dwc:institutional_code" xlink:title="Universidad Nacional de Colombia" xlink:href="http://grbio.org/institution/universidad-nacional-de-colombia-0" xlink:type="simple">COL</named-content> [accession: 626998]).</p></tp:treatment-sec><tp:treatment-sec sec-type="phenology" id="SECID0EXOAC"><title>Phenology.</title><p>Plants were documented in flower during January to March and October to December.</p></tp:treatment-sec><tp:treatment-sec sec-type="etymology" id="SECID0E3OAC"><title>Etymology.</title><p>The specific epithet refers to the Combeima Canyon (Cañón de Combeima), the type locality where the species was discovered.</p></tp:treatment-sec><tp:treatment-sec sec-type="distribution" id="SECID0EBPAC"><title>Distribution and preliminary IUCN red list assessment.</title><p><italic><tp:taxon-name>
                <tp:taxon-name-part taxon-name-part-type="genus" reg="Columnea">Columnea</tp:taxon-name-part> <tp:taxon-name-part taxon-name-part-type="species" reg="combeimae">combeimae</tp:taxon-name-part></tp:taxon-name></italic> is endemic to Colombia and known from only three collections in high Andean forests of the Cordillera Central, within the department of Tolima and the municipalities of Ibagué and Libano, at elevations between 2000 and 3500 m. Its extent of occurrence (<abbrev xmlns:xlink="http://www.w3.org/1999/xlink" xlink:title="extent of occurrence" xlink:type="simple">EOO</abbrev>) is estimated at 35.8 km<sup>2</sup>, and its area of occupancy (<abbrev xmlns:xlink="http://www.w3.org/1999/xlink" xlink:title="area of occupancy" xlink:type="simple">AOO</abbrev>) is estimated at 12 km<sup>2</sup>. One locality occurs in a recently disturbed area of Parque Nacional Natural Los Nevados, while the other two are in forested areas with no formal protection.</p><p>The species is threatened by ongoing habitat loss and fragmentation resulting from deforestation, the expansion of agriculture (especially coffee plantations), livestock, and urbanization. These threats were recently observed by the authors and have led to a recent decline in the quality and extent of suitable habitat (subcriteria B2b(i, ii, iii) and B1b(i,ii,iii)). The <abbrev xmlns:xlink="http://www.w3.org/1999/xlink" xlink:title="extent of occurrence" xlink:type="simple">EOO</abbrev> is within the threshold of Critically Endangered (&lt;100 km<sup>2</sup>) and the <abbrev xmlns:xlink="http://www.w3.org/1999/xlink" xlink:title="area of occupancy" xlink:type="simple">AOO</abbrev> is within the threshold of Endangered (&lt;50 km<sup>2</sup>). The number of known locations is three, which is within the threshold of Endangered (number of known locations &lt; 5). <italic><tp:taxon-name><tp:taxon-name-part taxon-name-part-type="genus" reg="Columnea">Columnea</tp:taxon-name-part> <tp:taxon-name-part taxon-name-part-type="species" reg="combeimae">combeimae</tp:taxon-name-part></tp:taxon-name></italic> is preliminary assessed as Endangered (EN) under IUCN Red List criteria B1ab(i,ii,iii) +2ab(i,ii,iii).</p></tp:treatment-sec><tp:treatment-sec sec-type="comments" id="SECID0ELAAE"><title>Comments.</title><p><italic><tp:taxon-name>
                <tp:taxon-name-part taxon-name-part-type="genus" reg="Columnea">Columnea</tp:taxon-name-part> <tp:taxon-name-part taxon-name-part-type="species" reg="combeimae">combeimae</tp:taxon-name-part></tp:taxon-name></italic> (Fig. <xref ref-type="fig" rid="F1">1</xref>) and <italic><tp:taxon-name><tp:taxon-name-part taxon-name-part-type="genus" reg="Columnea">C.</tp:taxon-name-part> <tp:taxon-name-part taxon-name-part-type="species" reg="fuscihirta">fuscihirta</tp:taxon-name-part></tp:taxon-name></italic> (Fig. <xref ref-type="fig" rid="F2">2</xref>) are similar in having uniformly bright yellow tubular corollas (Figs <xref ref-type="fig" rid="F1">1C</xref>, <xref ref-type="fig" rid="F2">2C</xref>) and inconspicuous or highly reduced bracts. In contrast, most species of <italic><tp:taxon-name><tp:taxon-name-part taxon-name-part-type="genus" reg="Columnea">Columnea</tp:taxon-name-part></tp:taxon-name></italic> have persistent brightly colored bracts that cover the calyx lobes and often the lower portion of the corolla tube. Both <italic><tp:taxon-name><tp:taxon-name-part taxon-name-part-type="genus" reg="Columnea">C.</tp:taxon-name-part> <tp:taxon-name-part taxon-name-part-type="species" reg="combeimae">combeimae</tp:taxon-name-part></tp:taxon-name></italic> and <italic><tp:taxon-name><tp:taxon-name-part taxon-name-part-type="genus" reg="Columnea">C.</tp:taxon-name-part> <tp:taxon-name-part taxon-name-part-type="species" reg="fuscihirta">fuscihirta</tp:taxon-name-part></tp:taxon-name></italic> share a dorsiventral epiphytic habit and pairs of anisophyllous leaves (Figs <xref ref-type="fig" rid="F1">1B</xref>, <xref ref-type="fig" rid="F2">2A</xref>).</p><p><italic><tp:taxon-name>
                <tp:taxon-name-part taxon-name-part-type="genus" reg="Columnea">Columnea</tp:taxon-name-part> <tp:taxon-name-part taxon-name-part-type="species" reg="combeimae">combeimae</tp:taxon-name-part></tp:taxon-name></italic> is distinguished from <italic><tp:taxon-name><tp:taxon-name-part taxon-name-part-type="genus" reg="Columnea">C.</tp:taxon-name-part> <tp:taxon-name-part taxon-name-part-type="species" reg="fuscihirta">fuscihirta</tp:taxon-name-part></tp:taxon-name></italic> by the presence of a hirsute indumentum of purple trichomes near the shoot apex and glabrescent basally. In contrast, <italic><tp:taxon-name><tp:taxon-name-part taxon-name-part-type="genus" reg="Columnea">C.</tp:taxon-name-part> <tp:taxon-name-part taxon-name-part-type="species" reg="fuscihirta">fuscihirta</tp:taxon-name-part></tp:taxon-name></italic> has a uniformly golden-yellow indumentum that is consistently hirsute at both the base and apex of the shoots. The abaxial leaf surface of <italic><tp:taxon-name><tp:taxon-name-part taxon-name-part-type="genus" reg="Columnea">C.</tp:taxon-name-part> <tp:taxon-name-part taxon-name-part-type="species" reg="fuscihirta">fuscihirta</tp:taxon-name-part></tp:taxon-name></italic> is green with red apices (Fig. <xref ref-type="fig" rid="F2">2B</xref>), whereas in <italic><tp:taxon-name><tp:taxon-name-part taxon-name-part-type="genus" reg="Columnea">C.</tp:taxon-name-part> <tp:taxon-name-part taxon-name-part-type="species" reg="combeimae">combeimae</tp:taxon-name-part></tp:taxon-name></italic> it is uniformly green (Fig. <xref ref-type="fig" rid="F1">1A, B</xref>). Additional diagnostic features of <italic><tp:taxon-name><tp:taxon-name-part taxon-name-part-type="genus" reg="Columnea">C.</tp:taxon-name-part> <tp:taxon-name-part taxon-name-part-type="species" reg="combeimae">combeimae</tp:taxon-name-part></tp:taxon-name></italic> include a purple midvein on the lower surface of the leaf (vs. uniformly green in <italic><tp:taxon-name><tp:taxon-name-part taxon-name-part-type="genus" reg="Columnea">C.</tp:taxon-name-part> <tp:taxon-name-part taxon-name-part-type="species" reg="fuscihirta">fuscihirta</tp:taxon-name-part></tp:taxon-name></italic>) and prominent extrafloral nectary glands on the upper portion of the pedicel (Fig. <xref ref-type="fig" rid="F1">1H</xref>), which are absent in <italic><tp:taxon-name><tp:taxon-name-part taxon-name-part-type="genus" reg="Columnea">C.</tp:taxon-name-part> <tp:taxon-name-part taxon-name-part-type="species" reg="fuscihirta">fuscihirta</tp:taxon-name-part></tp:taxon-name></italic>.</p><fig id="F1" position="float" orientation="portrait"><object-id xmlns:xlink="http://www.w3.org/1999/xlink" content-type="doi" xlink:type="simple">10.3897/phytokeys.261.160135.figure1</object-id><object-id xmlns:xlink="http://www.w3.org/1999/xlink" content-type="arpha" xlink:type="simple">95F33E80-757B-5D8E-9A8A-1B226CDEFB16</object-id><label>Figure 1.</label><caption><p><italic><tp:taxon-name>
              <tp:taxon-name-part taxon-name-part-type="genus" reg="Columnea">Columnea</tp:taxon-name-part> <tp:taxon-name-part taxon-name-part-type="species" reg="combeimae">combeimae</tp:taxon-name-part></tp:taxon-name></italic> J.Lozano-Cif., J.E.Ríos &amp; J.L.Clark. A. Habit; B. Abaxial and adaxial leaf surfaces; C. Lateral views of flower; D. Front view of corolla; E. Calyx lobes; F. Stigma and style; G. Floral bract; H, I. Gynoecium featuring nectaries; J. Androecium (A–I. from <italic>D. Lozano-Cifuentes et al. 554</italic>). Photos by David Lozano-Cifuentes.</p></caption><graphic xmlns:xlink="http://www.w3.org/1999/xlink" xlink:href="phytokeys-261-317_article-160135__-g001.jpg" position="float" orientation="portrait" xlink:type="simple" id="oo_1399259.jpg"><uri content-type="original_file" xlink:type="simple">https://binary.pensoft.net/fig/1399259</uri></graphic></fig><fig id="F2" position="float" orientation="portrait"><object-id xmlns:xlink="http://www.w3.org/1999/xlink" content-type="doi" xlink:type="simple">10.3897/phytokeys.261.160135.figure2</object-id><object-id xmlns:xlink="http://www.w3.org/1999/xlink" content-type="arpha" xlink:type="simple">E3732F41-6F4C-5AAD-8416-1C9DF2FBA036</object-id><label>Figure 2.</label><caption><p><italic><tp:taxon-name>
              <tp:taxon-name-part taxon-name-part-type="genus" reg="Columnea">Columnea</tp:taxon-name-part> <tp:taxon-name-part taxon-name-part-type="species" reg="fuscihirta">fuscihirta</tp:taxon-name-part></tp:taxon-name></italic> L.P.Kvist &amp; L.E.Skog. A. Habit; B. Abaxial leaf surface; C. Lateral view of flower; D. Gynoecium; E. Immature fruit; F. Front view of corolla (A, B. from <italic>Oscar Marin s.n</italic>. C–F. from <italic>J.L. Clark et al. 15808</italic>). Photos A, B. by Oscar Marin and C–F. by John L. Clark.</p></caption><graphic xmlns:xlink="http://www.w3.org/1999/xlink" xlink:href="phytokeys-261-317_article-160135__-g002.jpg" position="float" orientation="portrait" xlink:type="simple" id="oo_1399260.jpg"><uri content-type="original_file" xlink:type="simple">https://binary.pensoft.net/fig/1399260</uri></graphic></fig></tp:treatment-sec></tp:taxon-treatment>
