# Supplementary material for: ﻿Two new species of Columnea (Gesneriaceae) from the Colombian Andes
Source: PhytoKeys. 2025 Aug 22;261:317–28. doi: 10.3897/phytokeys.261.160135 (PMC12397767; doi:10.3897/phytokeys.261.160135)
Supplement: XML Treatment for Columnea rubropilosa [file phytokeys.261.160135-treatment2.xml]

<!DOCTYPE tp:taxon-treatment
  PUBLIC "-//TaxonX//DTD Taxonomic Treatment Publishing DTD v0 20100105//EN" "tax-treatment-NSO.dtd">
<tp:taxon-treatment xmlns:tp="http://www.plazi.org/taxpub"><tp:treatment-meta><kwd-group><label>Taxon classification</label><kwd>
              <named-content content-type="kingdom">Plantae</named-content>
            </kwd><kwd>
              <named-content content-type="order">Lamiales</named-content>
            </kwd><kwd>
              <named-content content-type="family">Gesneriaceae</named-content>
            </kwd></kwd-group><mixed-citation publication-type="journal"><person-group><name><surname>Clark</surname><given-names>John L.</given-names></name><name><surname>Lozano-Cifuentes</surname><given-names>David</given-names></name><name><surname>Ríos-Cervera</surname><given-names>Jorge</given-names></name><name><surname>Clavijo</surname><given-names>Laura</given-names></name><name><surname>Ballesteros</surname><given-names>Sofía</given-names></name></person-group><article-title>﻿Two new species of <italic><tp:taxon-name><tp:taxon-name-part taxon-name-part-type="genus" reg="Columnea">Columnea</tp:taxon-name-part></tp:taxon-name></italic> (<tp:taxon-name><tp:taxon-name-part taxon-name-part-type="family">Gesneriaceae</tp:taxon-name-part></tp:taxon-name>) from the Colombian Andes</article-title><source>PhytoKeys</source><day>22</day><month>08</month><year>2025</year><volume>261</volume><fpage>317</fpage><lpage>328</lpage><pub-id pub-id-type="doi">10.3897/phytokeys.261.160135</pub-id></mixed-citation></tp:treatment-meta><tp:nomenclature><label>﻿</label><tp:taxon-name><object-id xmlns:xlink="http://www.w3.org/1999/xlink" content-type="arpha" xlink:type="simple">54F91360-2046-5A18-9C32-67C3EEC3BE0D</object-id>
            <tp:taxon-name-part taxon-name-part-type="genus" reg="Columnea">Columnea</tp:taxon-name-part>
            <tp:taxon-name-part taxon-name-part-type="species" reg="rubropilosa">rubropilosa</tp:taxon-name-part>
            <object-id xmlns:xlink="http://www.w3.org/1999/xlink" content-type="ipni" xlink:type="simple">urn:lsid:ipni.org:names:77367932-1</object-id>
          </tp:taxon-name><tp:taxon-authority>J.L.Clark &amp; Clavijo</tp:taxon-authority><tp:taxon-status xmlns:xlink="http://www.w3.org/1999/xlink" xlink:type="simple">sp. nov.</tp:taxon-status><xref ref-type="fig" rid="F3">Fig. 3</xref></tp:nomenclature><tp:treatment-sec sec-type="material" id="SECID0EWHAE"><title>Type.</title><p><bold>Colombia</bold> • Antioquia: municipio Jardin, vereda Macayas, eastern slopes of the Cordillera Occidental, Reserva biológica El Centello (Jardin Botánico Medellín), camino la Risaralda, 2443 m, <named-content xmlns:xlink="http://www.w3.org/1999/xlink" content-type="dwc:verbatimCoordinates" xlink:type="simple"><named-content content-type="geo-json" specific-use="{&#34;type&#34;:&#34;Point&#34;,&#34;coordinates&#34;:[-75.850164,5.502414]}" id="NCID0EBIAE" xlink:type="simple">5°30'8.69"N, 75°51'0.59"W</named-content></named-content>, 8 Aug 2024 (fl. &amp; fr.), <italic>J.L. Clark, Á. Idárraga, S. Ballesteros, N. Salinas &amp; L. Clavijo 19235</italic> (holotype: <named-content xmlns:xlink="http://www.w3.org/1999/xlink" content-type="dwc:institutional_code" xlink:title="Universidad Nacional de Colombia" xlink:href="http://grbio.org/institution/universidad-nacional-de-colombia-0" xlink:type="simple">COL</named-content>!; isotypes: <named-content xmlns:xlink="http://www.w3.org/1999/xlink" content-type="dwc:institutional_code" xlink:title="Marie Selby Botanical Gardens" xlink:href="http://grbio.org/institution/marie-selby-botanical-gardens" xlink:type="simple">SEL</named-content>, <named-content xmlns:xlink="http://www.w3.org/1999/xlink" content-type="dwc:institutional_code" xlink:title="Missouri Botanical Garden" xlink:href="http://grbio.org/institution/missouri-botanical-garden" xlink:type="simple">MO</named-content>, <named-content xmlns:xlink="http://www.w3.org/1999/xlink" content-type="dwc:institutional_code" xlink:title="New York Botanical Garden" xlink:href="http://grbio.org/institution/new-york-botanical-garden" xlink:type="simple">NY</named-content>).</p></tp:treatment-sec><tp:treatment-sec sec-type="diagnosis" id="SECID0EZIAE"><title>Diagnosis.</title><p><italic><tp:taxon-name>
                <tp:taxon-name-part taxon-name-part-type="genus" reg="Columnea">Columnea</tp:taxon-name-part> <tp:taxon-name-part taxon-name-part-type="species" reg="rubropilosa">rubropilosa</tp:taxon-name-part></tp:taxon-name></italic> and <italic><tp:taxon-name><tp:taxon-name-part taxon-name-part-type="genus" reg="Columnea">C.</tp:taxon-name-part> <tp:taxon-name-part taxon-name-part-type="species" reg="purpurata">purpurata</tp:taxon-name-part></tp:taxon-name></italic> share a dorsiventral epiphytic habit, elongate tubular corollas, and fimbriate calyx margins. <italic><tp:taxon-name><tp:taxon-name-part taxon-name-part-type="genus" reg="Columnea">Columnea</tp:taxon-name-part> <tp:taxon-name-part taxon-name-part-type="species" reg="rubropilosa">rubropilosa</tp:taxon-name-part></tp:taxon-name></italic> differs by a conic purple berry (vs. globose orange berry in <italic><tp:taxon-name><tp:taxon-name-part taxon-name-part-type="genus" reg="Columnea">C.</tp:taxon-name-part> <tp:taxon-name-part taxon-name-part-type="species" reg="purpurata">purpurata</tp:taxon-name-part></tp:taxon-name></italic>) and a pilose indumentum of red trichomes on vegetative and reproductive structures (vs. a pilose indumentum of white trichomes on vegetative and reproductive structures in <italic><tp:taxon-name><tp:taxon-name-part taxon-name-part-type="genus" reg="Columnea">C.</tp:taxon-name-part> <tp:taxon-name-part taxon-name-part-type="species" reg="purpurata">purpurata</tp:taxon-name-part></tp:taxon-name></italic>).</p></tp:treatment-sec><tp:treatment-sec sec-type="description" id="SECID0EZKAE"><title>Description.</title><p>Facultative epiphytic herbs with dorsiventral shoots; stems scandent, branched, up to 50 cm long, terete in cross-section, 1.9–5.2 mm diameter, herbaceous to subwoody, maroon, surface rugose, uniformly pilose at the base and densely pilose toward the apex, trichomes dark red-colored, branched, up to 3.0–3.5 mm long; internodes 1.7–4.0 cm long. <bold><italic>Leaves</italic></bold> opposite, anisophyllous; larger blade with petiole 0.9–1.8 cm long, terete, densely pilose, covered by branched, multicellular, and dark red trichomes, up to 3.0–3.5 mm long; blade broadly lanceolate to oblong, 8.0–16.0 × 2.0–4.0 cm, rigid and nearly sclerophyllous, dark green adaxially, light green abaxially with the margin, main, and lateral veins dark red, apex acuminate, base oblique, margin serrulate to serrate, pilose on both surfaces with multicellular, branched, dark red trichomes, 6–7 pairs of main lateral veins, densely pilose; smaller blade highly reduced and often caducous, petiole 0.3–0.7 mm long; linear to lanceolate, 0.6–1.2 × 0.1–0.3 cm, lateral veins 1–3 pairs per side. <bold><italic>Inflorescence</italic></bold> reduced to 1–3 axillary flowers in a cluster; peduncle absent; bracts 4.7–7.7 × 1.7–2.7 mm, purplish, lanceolate, apex acuminate, base truncate, margin entire, pilose adaxially, glabrous abaxially. <bold><italic>Flowers</italic></bold> with erect pedicels, 2.5–2.7 mm long, purple, covered by multicellular, branched, dark red trichomes. <bold><italic>Calyx</italic></bold> uniformly dark red, 12.0–14.0 × 6.0–10.0 mm, persistent in fruit, mid and lateral veins not evident, calyx lobes 5, fused basally for 2.9–3.9 mm, lanceolate, apex attenuate, base truncate, margin laciniate, glabrous adaxially, densely pilose abaxially with dark red and branched multicellular trichomes. <bold><italic>Corolla</italic></bold> tubular, 3.0–3.8 cm long, tube erect relative to calyx, 8.4–9.6 mm wide at the middle, outer surface yellow and densely pilose with gold-branched trichomes, inner surface yellow and glabrous, corolla bases 4.0–6.0 mm wide, nectary chamber 4.0–7.0 × 3.0–5.0 mm, throat 5.0–6.2 mm diam., corolla lobes 5, 5.0–7.0 × 3.0–5.0 mm, yellow, straight, oblong, apex rounded, margin entire, densely pilose abaxially, with gold, multicellular trichomes, extending from the corolla lobes. <bold><italic>Androecium</italic></bold> of 4 didynamous stamens, filaments 18.0–23.0 mm long, adnate to the corolla tube for 8.0–10.0 mm, glabrous, staminode absent; anthers oblong, coherent, dehiscence by longitudinal slits, 1.4–1.6 × 2.2–2.6 mm. <bold><italic>Gynoecium</italic></bold> with a single dorsal trilobed nectary gland, ca. 3 mm long, glabrous, the middle lobe shorter than the lateral lobes; ovary superior, ca. 4.8 × 3.1 mm, dark yellow, ovate, pilose; style included, ca. 26 mm long, glabrous; stigma bilobed. <bold><italic>Fruit</italic></bold> an indehiscent berry, ca. 17.0 × 13.0 mm, conic, purple with red spots toward the apex, pilose with translucid trichomes.</p></tp:treatment-sec><tp:treatment-sec sec-type="material" id="SECID0EXLAE"><title>Additional specimens examined.</title><p><bold>Colombia – Antioquia.</bold> • Medellín: corregimiento San Antonio de Prado, Reserva asociada a cuencas, Astilleros, sendero principal cerca a Piedra Galeana, <named-content xmlns:xlink="http://www.w3.org/1999/xlink" content-type="dwc:verbatimCoordinates" xlink:type="simple"><named-content content-type="geo-json" specific-use="{&#34;type&#34;:&#34;Point&#34;,&#34;coordinates&#34;:[-75.593710,6.256411]}" id="NCID0ECMAE" xlink:type="simple">6.2564109 N, 75.5937099 W</named-content></named-content>, 2600 m, 10 Jan 2025 (fl.), <italic>Y. Gallego-Franco et al. 795</italic> (JAUM); • Municipio Medellín, corregimiento Palmitas, vereda La Volcana, trail following Quebrada Volcana, Cordillera Central, <named-content xmlns:xlink="http://www.w3.org/1999/xlink" content-type="dwc:verbatimCoordinates" xlink:type="simple"><named-content content-type="geo-json" specific-use="{&#34;type&#34;:&#34;Point&#34;,&#34;coordinates&#34;:[-75.680000,6.342778]}" id="NCID0EMMAE" xlink:type="simple">6°20'34"N, 75°40'48"W</named-content></named-content>, 2044 m, 11 May 2012 (fl.), <italic>J.L. Clark, J. Anderson, L. Clavijo, Á. Idarraga &amp; D. Suescún 12864</italic> (<named-content xmlns:xlink="http://www.w3.org/1999/xlink" content-type="dwc:institutional_code" xlink:title="Universidad Nacional de Colombia" xlink:href="http://grbio.org/institution/universidad-nacional-de-colombia-0" xlink:type="simple">COL</named-content>, <named-content xmlns:xlink="http://www.w3.org/1999/xlink" content-type="dwc:institutional_code" xlink:title="Marie Selby Botanical Gardens" xlink:href="http://grbio.org/institution/marie-selby-botanical-gardens" xlink:type="simple">SEL</named-content>); • Municipio Caldas, vereda La Clara, headwaters of Río Medellín, trail to Alto de San Miguel, Cordillera Central, <named-content xmlns:xlink="http://www.w3.org/1999/xlink" content-type="dwc:verbatimCoordinates" xlink:type="simple"><named-content content-type="geo-json" specific-use="{&#34;type&#34;:&#34;Point&#34;,&#34;coordinates&#34;:[-75.612500,6.030278]}" id="NCID0E6MAE" xlink:type="simple">6°1'49"N, 75°36'45"W</named-content></named-content>, 1990 m, 12 May 2012 (fl.), <italic>J.L. Clark, J. Anderson, L. Clavijo &amp; Á. Idarraga 12877</italic> (<named-content xmlns:xlink="http://www.w3.org/1999/xlink" content-type="dwc:institutional_code" xlink:title="Universidad Nacional de Colombia" xlink:href="http://grbio.org/institution/universidad-nacional-de-colombia-0" xlink:type="simple">COL</named-content>, <named-content xmlns:xlink="http://www.w3.org/1999/xlink" content-type="dwc:institutional_code" xlink:title="New York Botanical Garden" xlink:href="http://grbio.org/institution/new-york-botanical-garden" xlink:type="simple">NY</named-content>, <named-content xmlns:xlink="http://www.w3.org/1999/xlink" content-type="dwc:institutional_code" xlink:title="Marie Selby Botanical Gardens" xlink:href="http://grbio.org/institution/marie-selby-botanical-gardens" xlink:type="simple">SEL</named-content>, <named-content xmlns:xlink="http://www.w3.org/1999/xlink" content-type="dwc:institutional_code" xlink:title="US National Museum of Natural History" xlink:href="http://grbio.org/institution/national-museum" xlink:type="simple">US</named-content>); • Municipio Medellín, municipio Envigado, Cordillera Central, camino La Catedral–Chorro de las Campanas, Valle La Miel, <named-content xmlns:xlink="http://www.w3.org/1999/xlink" content-type="dwc:verbatimCoordinates" xlink:type="simple"><named-content content-type="geo-json" specific-use="{&#34;type&#34;:&#34;Point&#34;,&#34;coordinates&#34;:[-75.586389,6.124722]}" id="NCID0E1NAE" xlink:type="simple">6°7'29"N, 75°35'11"W</named-content></named-content>, 2184 m, 15 May 2012 (fl.), <italic>J.L. Clark, J. Anderson &amp; T. Hinestroza 12290</italic> (<named-content xmlns:xlink="http://www.w3.org/1999/xlink" content-type="dwc:institutional_code" xlink:title="Universidad Nacional de Colombia" xlink:href="http://grbio.org/institution/universidad-nacional-de-colombia-0" xlink:type="simple">COL</named-content>, <named-content xmlns:xlink="http://www.w3.org/1999/xlink" content-type="dwc:institutional_code" xlink:title="Marie Selby Botanical Gardens" xlink:href="http://grbio.org/institution/marie-selby-botanical-gardens" xlink:type="simple">SEL</named-content>, <named-content xmlns:xlink="http://www.w3.org/1999/xlink" content-type="dwc:institutional_code" xlink:title="US National Museum of Natural History" xlink:href="http://grbio.org/institution/national-museum" xlink:type="simple">US</named-content>).</p></tp:treatment-sec><tp:treatment-sec sec-type="phenology" id="SECID0EOOAE"><title>Phenology.</title><p>Plants were observed flowering in January, May, and August, and fruiting in August.</p></tp:treatment-sec><tp:treatment-sec sec-type="etymology" id="SECID0ETOAE"><title>Etymology.</title><p>The specific epithet <italic><tp:taxon-name><tp:taxon-name-part taxon-name-part-type="genus" reg="Columnea"/><tp:taxon-name-part taxon-name-part-type="species" reg="rubropilosa">rubropilosa</tp:taxon-name-part></tp:taxon-name></italic> is derived from the Latin words <italic>ruber</italic> meaning “red” and <italic>pilosus</italic> meaning “hairy,” in reference to the conspicuous pilose indumentum of reddish trichomes that characterize the vegetative and reproductive structures of the species.</p></tp:treatment-sec><tp:treatment-sec sec-type="distribution" id="SECID0EHPAE"><title>Distribution and preliminary IUCN red list assessment.</title><p><italic><tp:taxon-name>
                <tp:taxon-name-part taxon-name-part-type="genus" reg="Columnea">Columnea</tp:taxon-name-part> <tp:taxon-name-part taxon-name-part-type="species" reg="rubropilosa">rubropilosa</tp:taxon-name-part></tp:taxon-name></italic> is endemic to Colombia and common throughout the Cordillera Central and eastern slopes of the Cordillera Occidental. It is located in the following protected areas: Reserva biológica El Centello managed by the Jardin Botánico Medellín and the Reserva Volcana Miserenga. There are more than 30 observations of <italic><tp:taxon-name><tp:taxon-name-part taxon-name-part-type="genus" reg="Columnea">Columnea</tp:taxon-name-part> <tp:taxon-name-part taxon-name-part-type="species" reg="rubropilosa">rubropilosa</tp:taxon-name-part></tp:taxon-name></italic> on iNaturalist and most of these observations were posted during the last four years. It is especially abundant in the Cordillera Central south of Medellín where it appears to grow in shaded areas of secondary forest. Collections and observations from iNaturalist were used to calculate the <abbrev xmlns:xlink="http://www.w3.org/1999/xlink" xlink:title="area of occupancy" xlink:type="simple">AOO</abbrev> and <abbrev xmlns:xlink="http://www.w3.org/1999/xlink" xlink:title="extent of occurrence" xlink:type="simple">EOO</abbrev>. Its extent of occurrence (<abbrev xmlns:xlink="http://www.w3.org/1999/xlink" xlink:title="extent of occurrence" xlink:type="simple">EOO</abbrev>) is estimated at 26,975.116 km<sup>2</sup>, and its area of occupancy (<abbrev xmlns:xlink="http://www.w3.org/1999/xlink" xlink:title="area of occupancy" xlink:type="simple">AOO</abbrev>) is estimated at 96 km<sup>2</sup>. Given that it grows in shaded areas of secondary forest and its relative abundance from recent observations on iNaturalist, <italic><tp:taxon-name><tp:taxon-name-part taxon-name-part-type="genus" reg="Columnea">Columnea</tp:taxon-name-part> <tp:taxon-name-part taxon-name-part-type="species" reg="rubropilosa">rubropilosa</tp:taxon-name-part></tp:taxon-name></italic> is preliminary assessed as Least Concern (LC).</p></tp:treatment-sec><tp:treatment-sec sec-type="comments" id="SECID0EVQAE"><title>Comments.</title><p><italic><tp:taxon-name>
                <tp:taxon-name-part taxon-name-part-type="genus" reg="Columnea">Columnea</tp:taxon-name-part> <tp:taxon-name-part taxon-name-part-type="species" reg="rubropilosa">rubropilosa</tp:taxon-name-part></tp:taxon-name></italic> is frequently observed on iNaturalist but identified as <italic><tp:taxon-name><tp:taxon-name-part taxon-name-part-type="genus" reg="Columnea">Columnea</tp:taxon-name-part> <tp:taxon-name-part taxon-name-part-type="species" reg="purpurata">purpurata</tp:taxon-name-part></tp:taxon-name></italic>. Both species have conspicuous flowers, but with highly reduced floral bracts. In <italic><tp:taxon-name><tp:taxon-name-part taxon-name-part-type="genus" reg="Columnea">C.</tp:taxon-name-part> <tp:taxon-name-part taxon-name-part-type="species" reg="rubropilosa">rubropilosa</tp:taxon-name-part></tp:taxon-name></italic>, the opposite leaves are anisophyllous (Fig. <xref ref-type="fig" rid="F3">3A</xref>), with the smaller leaf highly reduced and often caducous, resulting in phyllotaxy that appears alternate. In contrast, although the smaller leaf in <italic><tp:taxon-name><tp:taxon-name-part taxon-name-part-type="genus" reg="Columnea">C.</tp:taxon-name-part> <tp:taxon-name-part taxon-name-part-type="species" reg="purpurata">purpurata</tp:taxon-name-part></tp:taxon-name></italic> is also reduced, it remains conspicuous, and the opposite leaf pairs are more readily apparent. The leaf blades of <italic><tp:taxon-name><tp:taxon-name-part taxon-name-part-type="genus" reg="Columnea">C.</tp:taxon-name-part> <tp:taxon-name-part taxon-name-part-type="species" reg="rubropilosa">rubropilosa</tp:taxon-name-part></tp:taxon-name></italic> are stiff and nearly sclerophyllous, in contrast to the chartaceous leaves of <italic><tp:taxon-name><tp:taxon-name-part taxon-name-part-type="genus" reg="Columnea">C.</tp:taxon-name-part> <tp:taxon-name-part taxon-name-part-type="species" reg="purpurata">purpurata</tp:taxon-name-part></tp:taxon-name></italic>. The calyx margins of <italic><tp:taxon-name><tp:taxon-name-part taxon-name-part-type="genus" reg="Columnea">C.</tp:taxon-name-part> <tp:taxon-name-part taxon-name-part-type="species" reg="purpurata">purpurata</tp:taxon-name-part></tp:taxon-name></italic> are deeply fimbriate (Fig. <xref ref-type="fig" rid="F4">4D</xref>), whereas those of <italic><tp:taxon-name><tp:taxon-name-part taxon-name-part-type="genus" reg="Columnea">C.</tp:taxon-name-part> <tp:taxon-name-part taxon-name-part-type="species" reg="rubropilosa">rubropilosa</tp:taxon-name-part></tp:taxon-name></italic> (Fig. <xref ref-type="fig" rid="F3">3D</xref>) are laciniate. Fruit color also differs: the berries in <italic><tp:taxon-name><tp:taxon-name-part taxon-name-part-type="genus" reg="Columnea">C.</tp:taxon-name-part> <tp:taxon-name-part taxon-name-part-type="species" reg="rubropilosa">rubropilosa</tp:taxon-name-part></tp:taxon-name></italic> are purple (Fig. <xref ref-type="fig" rid="F3">3D</xref>) and orange in <italic><tp:taxon-name><tp:taxon-name-part taxon-name-part-type="genus" reg="Columnea">C.</tp:taxon-name-part> <tp:taxon-name-part taxon-name-part-type="species" reg="purpurata">purpurata</tp:taxon-name-part></tp:taxon-name></italic> (Fig. <xref ref-type="fig" rid="F4">4D</xref>).</p><p><italic><tp:taxon-name>
                <tp:taxon-name-part taxon-name-part-type="genus" reg="Columnea">Columnea</tp:taxon-name-part> <tp:taxon-name-part taxon-name-part-type="species" reg="rubropilosa">rubropilosa</tp:taxon-name-part></tp:taxon-name></italic> is one of the few known species of <italic><tp:taxon-name><tp:taxon-name-part taxon-name-part-type="genus" reg="Columnea">Columnea</tp:taxon-name-part></tp:taxon-name></italic> with a purple berry (Fig. <xref ref-type="fig" rid="F3">3D</xref>). The only other known species of <italic><tp:taxon-name><tp:taxon-name-part taxon-name-part-type="genus" reg="Columnea">Columnea</tp:taxon-name-part></tp:taxon-name></italic> with a purple berry is <italic><tp:taxon-name><tp:taxon-name-part taxon-name-part-type="genus" reg="Columnea">Columnea</tp:taxon-name-part> <tp:taxon-name-part taxon-name-part-type="species" reg="conopurpurea">conopurpurea</tp:taxon-name-part></tp:taxon-name></italic> J.L. Clark, Y Rambos-Arias &amp; J.L. Peña, which differs by an elongate-shaped berry. In contrast, the purple berry of <italic><tp:taxon-name><tp:taxon-name-part taxon-name-part-type="genus" reg="Columnea">C.</tp:taxon-name-part> <tp:taxon-name-part taxon-name-part-type="species" reg="rubropilosa">rubropilosa</tp:taxon-name-part></tp:taxon-name></italic> is conic (Fig. <xref ref-type="fig" rid="F3">3D</xref>).</p><fig id="F3" position="float" orientation="portrait"><object-id xmlns:xlink="http://www.w3.org/1999/xlink" content-type="doi" xlink:type="simple">10.3897/phytokeys.261.160135.figure3</object-id><object-id xmlns:xlink="http://www.w3.org/1999/xlink" content-type="arpha" xlink:type="simple">6AEA9D0B-BB0B-5489-A335-AF0247C6F955</object-id><label>Figure 3.</label><caption><p><italic><tp:taxon-name>
              <tp:taxon-name-part taxon-name-part-type="genus" reg="Columnea">Columnea</tp:taxon-name-part> <tp:taxon-name-part taxon-name-part-type="species" reg="rubropilosa">rubropilosa</tp:taxon-name-part></tp:taxon-name></italic> J.L.Clark &amp; Clavijo. A. Habit with inset featuring densely pilose indumentum; B. Abaxial and adaxial leaf surfaces; C. Lateral view of flower with inset featuring bilobed nectary gland; D. Fruit (A–D. from <italic>J.L. Clark et al. 19325</italic>). Photos by John L. Clark.</p></caption><graphic xmlns:xlink="http://www.w3.org/1999/xlink" xlink:href="phytokeys-261-317_article-160135__-g003.jpg" position="float" orientation="portrait" xlink:type="simple" id="oo_1399261.jpg"><uri content-type="original_file" xlink:type="simple">https://binary.pensoft.net/fig/1399261</uri></graphic></fig><fig id="F4" position="float" orientation="portrait"><object-id xmlns:xlink="http://www.w3.org/1999/xlink" content-type="doi" xlink:type="simple">10.3897/phytokeys.261.160135.figure4</object-id><object-id xmlns:xlink="http://www.w3.org/1999/xlink" content-type="arpha" xlink:type="simple">0E543530-D49B-52FC-8739-ACFBF692C8D7</object-id><label>Figure 4.</label><caption><p><italic><tp:taxon-name>
              <tp:taxon-name-part taxon-name-part-type="genus" reg="Columnea">Columnea</tp:taxon-name-part> <tp:taxon-name-part taxon-name-part-type="species" reg="purpurata">purpurata</tp:taxon-name-part></tp:taxon-name></italic> Hanst. A. Habit; B. Adaxial surface of shoot featuring anisophyllous leaves; C. Lateral view of flower; D. Fruit (A–D. from <italic>J.L. Clark et al. 12671</italic>). Photos by John L. Clark.</p></caption><graphic xmlns:xlink="http://www.w3.org/1999/xlink" xlink:href="phytokeys-261-317_article-160135__-g004.jpg" position="float" orientation="portrait" xlink:type="simple" id="oo_1399262.jpg"><uri content-type="original_file" xlink:type="simple">https://binary.pensoft.net/fig/1399262</uri></graphic></fig></tp:treatment-sec></tp:taxon-treatment>
